# Supplementary material for: A Meta-Analysis of Global Prevalence of Psittacine Beak and Feather Disease Virus Infection and Associated Risk Factors
Source: Animals (Basel). 2025 May 20;15(10):1473. doi: 10.3390/ani15101473 (PMC12108240; doi:10.3390/ani15101473)
Supplement: Supplementary file 1 [file animals-15-01473-s001.zip]

Archive with 1 entries (1 files):
- animals-3571542-supplementary.pdf
